# Supplementary material for: Growth changes of tomato seedlings responding to sodium salt of α-naphthalene acetic acid and potassium salt of fulvic acid
Source: Sci Rep. 2023 Mar 10;13:4024. doi: 10.1038/s41598-023-31023-x (PMC10006168; doi:10.1038/s41598-023-31023-x)
Supplement: Supplementary file 1 — Supplementary Information. [file 41598_2023_31023_MOESM1_ESM.xlsx]

## Sheet: Sheet1
	CK	NA	KF	NA+KF
Plant Height	7.9733	8.2067	8.32	9.0133
Stem Diameter	3.62	3.7967	3.8533	4.53
Root Volume	0.2433	0.2567	0.28	0.3233
Maximum Root Length	5.5733	5.6333	5.93	6.3167
Root Activity	327.1	354.167	380.767	426.667
Fresh Weight	7.76	8.17	8.22	9.1867
Dry Weight	0.68	0.7133	0.74	0.7967
SOD	482.8	590.033	598.7	753.9
POD	15.06	19.4633	20.3467	29.8667
MDA	6.6833	6.2	6.1633	4.4367
Chlorophyll a	1.1933	1.25	1.3067	1.5433
Chlorophyll b	0.4067	0.42	0.4333	0.52
Chlorophyll a+b	1.6	1.67	1.74	2.0633
Chlorophyll a/b	2.9491	2.9738	3.0291	2.9808
Pn	3.74	3.88	3.88	4.43
Gs	3.74	3.88	3.88	4.43
Ci	256.47	262.81	268.26	270.6
E	0.26	0.27	0.28	0.34
NPQ	1.15	1.18	1.23	1.25
qP	1.15	1.18	1.23	1.25
Fv/Fm	1.15	1.18	1.23	1.25
ΦPSII	1.15	1.18	1.23	1.25
Soluble Sugar	7.09	7.22	7.32	7.91
Soluble Protein	14.38	14.5	14.61	17.88
SS	324.86	328.04	330.7	343.71
SPS	207.03	213.26	217.6	227.04
